# Supplementary material for: Systemic Biomarkers of Neutrophilic Inflammation, Tissue Injury and Repair in COPD Patients with Differing Levels of Disease Severity
Source: PLoS One. 2012 Jun 12;7(6):e38629. doi: 10.1371/journal.pone.0038629 (PMC3373533; doi:10.1371/journal.pone.0038629)
Supplement: Table S1 — Full table listing number of missing values, median (IQR) in each group, test employed (parametric vs. non-parametric) and group-wise comparison significance for all 142 analytes. (XLS) [file pone.0038629.s002.xls]

## Sheet: analytes142_stats
			Missing Values							Concentration - median (IQR) [ng/ml]				Significance
index	analyte	Platform	num missing in full cohort	percent missing	> 10 subjects in each group with valid data	Num missing (non-smoking controls)	Num missing (smoking controls)	Num missing (mild/moderate COPD)	Num missing (severe/very severe COPD)	Non-Smoking Controls	Smoking Controls	Mild/Moderate COPD (GOLD I/II)	Severe/Very Severe (GOLD III/IV)	test	p	p.fdr
1	EN-RAGE	RBM	0/180	0	TRUE	0	0	0	0	13.1000 (7.7250 - 17.3750)	20.0000 (13.0000 - 27.6250)	19.5000 (12.5000 - 29.2500)	35.5000 (20.0000 - 53.5000)	ANOVA	1.17957e-05	0.0013447
2	TGF-a	RBM	0/180	0	TRUE	0	0	0	0	0.0512 (0.0454 - 0.0555)	0.0683 (0.0526 - 0.0751)	0.0480 (0.0415 - 0.0597)	0.0580 (0.0445 - 0.0725)	Kruskal-Wallis	5.15337e-05	0.00293742
3	sRAGE	RBM	0/180	0	TRUE	0	0	0	0	4.1500 (3.3000 - 5.2000)	3.2250 (2.3875 - 5.0250)	2.6500 (1.5250 - 3.5000)	2.2500 (1.4500 - 3.0000)	ANOVA	8.11874e-05	0.00308512
4	Fibrinogen	RBM	0/180	0	TRUE	0	0	0	0	0.3700 (0.3433 - 0.4227)	0.4585 (0.4410 - 0.4895)	0.4280 (0.3730 - 0.4705)	0.4620 (0.4220 - 0.5260)	ANOVA	0.000137757	0.00392608
5	NGAL	RBM	0/180	0	TRUE	0	0	0	0	309.2500 (258.6250 - 354.2500)	273.7500 (233.2500 - 338.1250)	269.0000 (211.0000 - 340.2500)	351.5000 (272.5000 - 441.5000)	Kruskal-Wallis	0.000215378	0.00491062
6	MPO	RBM	0/180	0	TRUE	0	0	0	0	414.5000 (352.5000 - 457.8750)	382.0000 (284.0000 - 622.0000)	379.0000 (268.0000 - 581.2500)	553.0000 (345.0000 - 806.0000)	Kruskal-Wallis	0.00089922	0.0170852
7	HB-EGF	RBM	0/180	0	TRUE	0	0	0	0	0.1788 (0.1471 - 0.2415)	0.2260 (0.1653 - 0.2635)	0.1790 (0.1203 - 0.2362)	0.2660 (0.1685 - 0.3165)	Kruskal-Wallis	0.00154079	0.0250929
8	IL-16	RBM	0/180	0	TRUE	0	0	0	0	0.3432 (0.3201 - 0.3935)	0.3092 (0.2841 - 0.3726)	0.3315 (0.2868 - 0.3735)	0.3800 (0.3160 - 0.4225)	ANOVA	0.0101145	0.144132
9	CRP	RBM	2/180	0.01	TRUE	0	0	0	2	1095.0000 (481.2500 - 1562.5000)	3625.0000 (1562.5000 - 6412.5000)	2900.0000 (1375.0000 - 5625.0000)	3350.0000 (1575.0000 - 10025.0000)	ANOVA	0.0146894	0.167459
10	IL-10	RBM	2/180	0.01	TRUE	1	1	0	0	0.0062 (0.0053 - 0.0074)	0.0060 (0.0041 - 0.0062)	0.0059 (0.0044 - 0.0075)	0.0068 (0.0056 - 0.0091)	Kruskal-Wallis	0.0143873	0.167459
11	Tenascin-C	RBM	0/180	0	TRUE	0	0	0	0	707.5000 (566.8750 - 890.2500)	636.7500 (579.5000 - 806.8750)	726.5000 (566.5000 - 877.7500)	888.0000 (684.5000 - 1270.0000)	Kruskal-Wallis	0.0176987	0.183423
12	IgA	RBM	0/180	0	TRUE	0	0	0	0	3175000.0000 (2112500.0000 - 4437500.0000)	2625000.0000 (1662500.0000 - 3112500.0000)	3100000.0000 (2350000.0000 - 4125000.0000)	3200000.0000 (2600000.0000 - 4700000.0000)	ANOVA	0.0267965	0.246615
13	Lipoprotein-a	RBM	0/180	0	TRUE	0	0	0	0	45250.0000 (22375.0000 - 81000.0000)	172000.0000 (39750.0000 - 369500.0000)	68500.0000 (29250.0000 - 146250.0000)	81000.0000 (33500.0000 - 168000.0000)	ANOVA	0.0342176	0.246615
14	PAP	RBM	0/180	0	TRUE	0	0	0	0	0.2225 (0.1600 - 0.2650)	0.3800 (0.2288 - 0.4462)	0.2400 (0.2050 - 0.3175)	0.2900 (0.2150 - 0.4200)	Kruskal-Wallis	0.0289207	0.246615
15	PLGF	RBM	0/180	0	TRUE	0	0	0	0	0.0882 (0.0774 - 0.1027)	0.1135 (0.0955 - 0.1401)	0.0920 (0.0675 - 0.1182)	0.1070 (0.0810 - 0.1430)	Kruskal-Wallis	0.0346126	0.246615
16	VWF	RBM	0/180	0	TRUE	0	0	0	0	31500.0000 (25250.0000 - 41500.0000)	26500.0000 (19125.0000 - 47250.0000)	40500.0000 (30000.0000 - 49250.0000)	45500.0000 (30500.0000 - 61500.0000)	ANOVA	0.0320008	0.246615
17	MIP-3a	RBM	5/180	0.03	TRUE	0	0	4	1	0.0217 (0.0170 - 0.0294)	0.0200 (0.0134 - 0.0217)	0.0220 (0.0155 - 0.0290)	0.0225 (0.0159 - 0.0318)	Kruskal-Wallis	0.0463167	0.293339
18	MPIF-1	RBM	0/180	0	TRUE	0	0	0	0	1.0750 (0.9000 - 1.3000)	1.1000 (1.0500 - 1.2375)	0.9600 (0.8225 - 1.2500)	1.1000 (0.9350 - 1.3500)	Kruskal-Wallis	0.0443684	0.293339
19	IL-1alpha	RBM	18/180	0.1	TRUE	2	1	9	6	0.0028 (0.0018 - 0.0037)	0.0025 (0.0014 - 0.0036)	0.0025 (0.0017 - 0.0040)	0.0029 (0.0022 - 0.0046)	ANOVA	0.0519535	0.311721
20	MIP-1a	RBM	0/180	0	TRUE	0	0	0	0	0.1230 (0.1116 - 0.1399)	0.1055 (0.0998 - 0.1242)	0.1185 (0.0940 - 0.1522)	0.1385 (0.1065 - 0.1770)	ANOVA	0.0668523	0.381058
21	MCP-2	RBM	0/180	0	TRUE	0	0	0	0	0.0372 (0.0300 - 0.0425)	0.0365 (0.0295 - 0.0458)	0.0390 (0.0325 - 0.0475)	0.0415 (0.0325 - 0.0490)	Kruskal-Wallis	0.0749497	0.388376
22	TECK	RBM	0/180	0	TRUE	0	0	0	0	106.0000 (89.8750 - 123.0000)	94.7500 (82.0000 - 130.5000)	102.5000 (86.5000 - 124.7500)	119.0000 (101.0000 - 140.0000)	Kruskal-Wallis	0.0721918	0.388376
23	Sortilin	RBM	0/180	0	TRUE	0	0	0	0	9.3000 (8.0125 - 11.0000)	11.2500 (10.6250 - 12.8750)	11.0000 (9.4500 - 12.5000)	12.0000 (10.0000 - 14.0000)	Kruskal-Wallis	0.0786764	0.389961
24	IL-15	RBM	11/180	0.06	TRUE	1	2	6	2	0.4950 (0.3650 - 0.5450)	0.4975 (0.2950 - 0.5863)	0.5100 (0.3800 - 0.6400)	0.5100 (0.4075 - 0.7525)	ANOVA	0.0840574	0.399273
25	Adiponectin	RBM	0/180	0	TRUE	0	0	0	0	4300.0000 (3275.0000 - 5350.0000)	4125.0000 (1937.5000 - 5112.5000)	4350.0000 (3025.0000 - 6125.0000)	5150.0000 (3500.0000 - 6650.0000)	ANOVA	0.0939116	0.426465
26	IGFBP2	RBM	0/180	0	TRUE	0	0	0	0	44.7500 (34.0000 - 58.0000)	32.2500 (23.8750 - 70.7500)	40.0000 (32.5000 - 51.2500)	43.0000 (31.0000 - 54.5000)	ANOVA	0.101005	0.426465
27	IL-13	RBM	0/180	0	TRUE	0	0	0	0	0.0635 (0.0516 - 0.0767)	0.0552 (0.0415 - 0.0665)	0.0625 (0.0488 - 0.0782)	0.0645 (0.0505 - 0.0850)	ANOVA	0.0992584	0.426465
28	AgRP	RBM	4/180	0.02	TRUE	1	0	2	1	0.0680 (0.0390 - 0.1050)	0.0788 (0.0609 - 0.1095)	0.0880 (0.0590 - 0.1150)	0.1003 (0.0725 - 0.1235)	Kruskal-Wallis	0.142768	0.442004
29	Alpha-2 Macroglobulin	RBM	0/180	0	TRUE	0	0	0	0	1052500.0000 (957500.0000 - 1187500.0000)	1047500.0000 (930000.0000 - 1100000.0000)	1100000.0000 (925000.0000 - 1250000.0000)	1050000.0000 (875000.0000 - 1200000.0000)	ANOVA	0.143457	0.442004
30	C3	RBM	0/180	0	TRUE	0	0	0	0	1250000.0000 (1050000.0000 - 1500000.0000)	1225000.0000 (1150000.0000 - 1337500.0000)	1200000.0000 (1100000.0000 - 1350000.0000)	1200000.0000 (1100000.0000 - 1350000.0000)	ANOVA	0.13339	0.442004
31	Ferritin	RBM	0/180	0	TRUE	0	0	0	0	138.0000 (75.7500 - 205.0000)	123.7500 (75.7500 - 227.6250)	118.5000 (62.7500 - 234.5000)	98.0000 (65.5000 - 165.5000)	Kruskal-Wallis	0.14252	0.442004
32	Haptoglobin	RBM	0/180	0	TRUE	0	0	0	0	1325000.0000 (826250.0000 - 2000000.0000)	2550000.0000 (2162500.0000 - 3250000.0000)	2050000.0000 (1400000.0000 - 2700000.0000)	2350000.0000 (1400000.0000 - 3450000.0000)	Kruskal-Wallis	0.138262	0.442004
33	HGF	RBM	0/180	0	TRUE	0	0	0	0	4.9500 (4.1250 - 5.9500)	5.2250 (4.5875 - 6.6000)	5.4000 (4.4250 - 6.4750)	5.8000 (5.0000 - 6.9500)	Kruskal-Wallis	0.117092	0.442004
34	IL-1ra	RBM	18/180	0.1	TRUE	3	1	3	11	0.0820 (0.0607 - 0.1098)	0.0850 (0.0420 - 0.1870)	0.1073 (0.0729 - 0.1765)	0.1215 (0.0833 - 0.1815)	Kruskal-Wallis	0.134625	0.442004
35	KIM1	RBM	1/180	0.01	TRUE	1	0	0	0	0.1000 (0.0920 - 0.1200)	0.1850 (0.1625 - 0.3325)	0.1550 (0.1250 - 0.2150)	0.1650 (0.1350 - 0.2050)	Kruskal-Wallis	0.14195	0.442004
36	Leptin	RBM	0/180	0	TRUE	0	0	0	0	5.4750 (2.9500 - 14.3750)	6.9000 (3.5125 - 19.1250)	7.9500 (4.0250 - 16.0000)	5.4500 (2.3500 - 12.5000)	ANOVA	0.121678	0.442004
37	NAP2	Aushon	0/180	0	TRUE	0	0	0	0	9373.5400 (7511.8133 - 11561.0150)	11147.8480 (8217.4105 - 12815.8895)	9472.5350 (8199.3740 - 10818.0610)	10883.5770 (8289.5070 - 13598.8970)	ANOVA	0.131579	0.442004
38	A1AT	RBM	0/180	0	TRUE	0	0	0	0	1500000.0000 (1312500.0000 - 1787500.0000)	1725000.0000 (1462500.0000 - 1887500.0000)	1600000.0000 (1425000.0000 - 1800000.0000)	1750000.0000 (1550000.0000 - 2000000.0000)	Kruskal-Wallis	0.15172	0.455159
39	VEGF	RBM	0/180	0	TRUE	0	0	0	0	0.9103 (0.6847 - 1.1238)	1.0893 (0.8626 - 1.1496)	0.9965 (0.7455 - 1.3175)	1.0800 (0.8940 - 1.4100)	Kruskal-Wallis	0.158443	0.463141
40	IL-8	RBM	0/180	0	TRUE	0	0	0	0	0.0145 (0.0125 - 0.0175)	0.0140 (0.0116 - 0.0174)	0.0170 (0.0125 - 0.0210)	0.0190 (0.0150 - 0.0245)	Kruskal-Wallis	0.173674	0.494971
41	Resistin	RBM	0/180	0	TRUE	0	0	0	0	2.3250 (2.0625 - 2.8500)	2.5500 (2.0000 - 3.1250)	2.3500 (1.7750 - 2.7500)	2.4500 (2.0000 - 3.0000)	ANOVA	0.179966	0.500394
42	GRO-alpha	RBM	1/180	0.01	TRUE	1	0	0	0	0.4675 (0.3990 - 0.5920)	0.5315 (0.4757 - 0.6187)	0.5150 (0.4245 - 0.6490)	0.6060 (0.4115 - 0.7480)	Kruskal-Wallis	0.202018	0.528004
43	IL6R	RBM	0/180	0	TRUE	0	0	0	0	28.0000 (20.2500 - 32.3750)	30.0000 (27.2500 - 33.5000)	24.5000 (20.7500 - 29.2500)	24.5000 (19.5000 - 30.0000)	Kruskal-Wallis	0.218307	0.528004
44	MCP-4	RBM	0/180	0	TRUE	0	0	0	0	0.3465 (0.2906 - 0.4120)	0.3613 (0.3342 - 0.4340)	0.3750 (0.3095 - 0.4620)	0.3955 (0.3325 - 0.4950)	Kruskal-Wallis	0.226949	0.528004
45	MMP-3	RBM	0/180	0	TRUE	0	0	0	0	6.6750 (4.2625 - 9.3875)	6.1000 (5.5250 - 10.5000)	7.0000 (5.0000 - 9.1250)	8.0000 (5.5000 - 14.0000)	Kruskal-Wallis	0.204371	0.528004
46	PDGF-BB	RBM	0/180	0	TRUE	0	0	0	0	15.2250 (14.4000 - 19.4250)	19.6750 (17.0000 - 25.2750)	16.7500 (14.4750 - 20.0000)	18.1500 (15.2500 - 23.3500)	ANOVA	0.216813	0.528004
47	SCF	RBM	0/180	0	TRUE	0	0	0	0	0.3123 (0.2405 - 0.3644)	0.3222 (0.2701 - 0.3541)	0.3000 (0.2343 - 0.3727)	0.3390 (0.2570 - 0.4090)	Kruskal-Wallis	0.224964	0.528004
48	Thrombopoietin	RBM	0/180	0	TRUE	0	0	0	0	5.0750 (4.5625 - 5.7125)	3.5250 (2.9875 - 3.9375)	3.8000 (3.1500 - 4.5250)	3.6500 (3.2500 - 4.4500)	Kruskal-Wallis	0.207677	0.528004
49	CC16	Aushon	0/180	0	TRUE	0	0	0	0	7.3952 (5.1584 - 11.4032)	5.7747 (2.9782 - 7.7620)	4.8138 (2.8794 - 7.6562)	4.1473 (2.9400 - 6.4643)	ANOVA	0.210912	0.528004
50	FABP	RBM	7/180	0.04	TRUE	0	1	4	2	3.3250 (1.8125 - 3.9375)	3.0500 (2.0000 - 4.7000)	2.5000 (1.2750 - 4.0250)	2.3000 (1.3125 - 3.9500)	Kruskal-Wallis	0.237586	0.529598
51	S100b	RBM	8/180	0.04	TRUE	1	0	3	4	0.3750 (0.2700 - 0.4800)	0.4100 (0.3612 - 0.5650)	0.3825 (0.2687 - 0.4963)	0.4550 (0.2500 - 0.5950)	Kruskal-Wallis	0.244624	0.529598
52	SOD	RBM	0/180	0	TRUE	0	0	0	0	14.5000 (11.5000 - 16.5000)	14.5000 (10.6250 - 16.2500)	14.5000 (11.2500 - 17.2500)	16.5000 (12.5000 - 20.5000)	Kruskal-Wallis	0.246217	0.529598
53	IL4R	Aushon	0/180	0	TRUE	0	0	0	0	0.0486 (0.0326 - 0.0625)	0.0370 (0.0308 - 0.0471)	0.0396 (0.0324 - 0.0497)	0.0335 (0.0270 - 0.0462)	Kruskal-Wallis	0.243328	0.529598
54	ApoA1	RBM	0/180	0	TRUE	0	0	0	0	392500.0000 (297500.0000 - 533750.0000)	372500.0000 (281250.0000 - 572500.0000)	405000.0000 (322500.0000 - 540000.0000)	465000.0000 (375000.0000 - 640000.0000)	ANOVA	0.268375	0.530879
55	CTGF	RBM	72/180	0.4	TRUE	9	3	32	28	1.8000 (1.8000 - 2.1000)	1.4000 (1.1000 - 1.7500)	1.7000 (1.3925 - 2.1000)	1.8000 (1.0850 - 2.0000)	Kruskal-Wallis	0.268942	0.530879
56	Eotaxin	RBM	0/180	0	TRUE	0	0	0	0	0.1635 (0.1446 - 0.1859)	0.2025 (0.1740 - 0.2118)	0.1880 (0.1502 - 0.2285)	0.2045 (0.1660 - 0.2655)	ANOVA	0.272478	0.530879
57	IL-12p40	RBM	18/180	0.1	TRUE	1	3	7	7	0.3800 (0.2450 - 0.4400)	0.2600 (0.2200 - 0.3150)	0.3100 (0.2225 - 0.4750)	0.3000 (0.2112 - 0.4650)	ANOVA	0.268601	0.530879
58	MMP10	RBM	0/180	0	TRUE	0	0	0	0	0.5375 (0.4525 - 0.7775)	0.7525 (0.6775 - 0.9625)	0.6350 (0.4650 - 0.9025)	0.6450 (0.5100 - 0.8300)	Kruskal-Wallis	0.264454	0.530879
59	VCAM-1	RBM	0/180	0	TRUE	0	0	0	0	660.7500 (565.7500 - 757.5000)	558.7500 (487.5000 - 592.6250)	599.5000 (516.5000 - 726.0000)	597.0000 (528.0000 - 726.5000)	Kruskal-Wallis	0.274753	0.530879
60	ENA-78	RBM	0/180	0	TRUE	0	0	0	0	2.1250 (1.4500 - 2.6875)	2.2250 (1.5000 - 3.3500)	1.9000 (1.3500 - 2.6500)	2.4000 (1.6000 - 3.0000)	ANOVA	0.288805	0.531028
61	GST-alpha	RBM	1/180	0.01	TRUE	1	0	0	0	16.5000 (11.0000 - 27.5000)	19.7500 (11.2125 - 26.0000)	16.2500 (10.2500 - 30.2500)	11.0000 (8.4000 - 20.0000)	Kruskal-Wallis	0.287638	0.531028
62	IL-7	RBM	8/180	0.04	TRUE	0	2	4	2	0.0467 (0.0252 - 0.0679)	0.0400 (0.0261 - 0.0534)	0.0370 (0.0240 - 0.0633)	0.0475 (0.0320 - 0.0872)	ANOVA	0.288379	0.531028
63	Soluble gp130	Aushon	0/180	0	TRUE	0	0	0	0	397.7469 (363.7099 - 444.8112)	370.4841 (290.2088 - 410.2347)	363.7845 (309.8875 - 415.1533)	341.9409 (306.7771 - 389.4983)	ANOVA	0.301632	0.545811
64	MMP7	RBM	1/180	0.01	TRUE	1	0	0	0	4.1500 (3.5000 - 4.9000)	4.9000 (4.6125 - 5.7375)	4.6500 (3.8750 - 6.2000)	5.0500 (4.0000 - 6.5500)	Kruskal-Wallis	0.336101	0.598679
65	MDC	RBM	0/180	0	TRUE	0	0	0	0	0.4467 (0.3562 - 0.5025)	0.4930 (0.3888 - 0.5814)	0.4975 (0.3872 - 0.6085)	0.4280 (0.3370 - 0.5645)	ANOVA	0.344168	0.603617
66	CD40LG	RBM	0/180	0	TRUE	0	0	0	0	1.5000 (1.2000 - 1.8375)	1.9000 (1.6000 - 2.2625)	1.4500 (0.9975 - 2.3500)	1.5500 (1.1000 - 2.3000)	Kruskal-Wallis	0.362081	0.616079
67	Growth-Hormone	RBM	4/180	0.02	TRUE	1	0	3	0	1.2000 (0.2350 - 2.2000)	0.5350 (0.1800 - 2.3125)	0.8450 (0.3800 - 2.4750)	1.1500 (0.5200 - 2.9500)	ANOVA	0.358809	0.616079
68	MMP-1	RBM	0/180	0	TRUE	0	0	0	0	6.0750 (3.6750 - 7.9875)	4.9250 (3.5125 - 9.5375)	6.0500 (4.2250 - 9.2250)	7.6500 (4.1000 - 11.0000)	ANOVA	0.378719	0.618539
69	NT-proBNP	RBM	8/180	0.04	TRUE	0	3	1	4	0.3330 (0.2005 - 0.5253)	0.4440 (0.2352 - 0.9335)	0.3147 (0.1406 - 0.6606)	0.3415 (0.1960 - 0.7240)	Kruskal-Wallis	0.375238	0.618539
70	Eotaxin2	Aushon	2/180	0.01	TRUE	2	0	0	0	0.1933 (0.1138 - 0.3155)	0.2859 (0.1938 - 0.3449)	0.2182 (0.1464 - 0.3994)	0.2733 (0.1885 - 0.4497)	Kruskal-Wallis	0.379805	0.618539
71	Cystatin-C	RBM	0/180	0	TRUE	0	0	0	0	1355.0000 (1181.2500 - 1471.2500)	1352.5000 (985.2500 - 1540.0000)	1245.0000 (1062.5000 - 1372.5000)	1165.0000 (1009.5000 - 1430.0000)	Kruskal-Wallis	0.409956	0.648319
72	Eotaxin-3	RBM	50/180	0.28	TRUE	16	3	20	11	0.1420 (0.1420 - 0.1668)	0.1230 (0.1085 - 0.1532)	0.1500 (0.1230 - 0.1915)	0.1477 (0.1350 - 0.2000)	Kruskal-Wallis	0.415152	0.648319
73	IL-5	RBM	4/180	0.02	TRUE	2	0	2	0	0.0045 (0.0030 - 0.0054)	0.0043 (0.0025 - 0.0048)	0.0043 (0.0032 - 0.0072)	0.0054 (0.0033 - 0.0080)	Kruskal-Wallis	0.407699	0.648319
74	ICAM-1	RBM	0/180	0	TRUE	0	0	0	0	89.7500 (78.7500 - 108.3750)	110.0000 (99.1250 - 128.2500)	98.0000 (81.5000 - 119.5000)	91.0000 (79.0000 - 107.0000)	Kruskal-Wallis	0.43402	0.668626
75	TNF-RII	RBM	0/180	0	TRUE	0	0	0	0	4.9750 (4.4500 - 5.9375)	5.5750 (4.5750 - 6.1375)	5.0500 (4.1250 - 6.1750)	4.9500 (4.1000 - 5.9000)	Kruskal-Wallis	0.459276	0.698099
76	B2M	RBM	0/180	0	TRUE	0	0	0	0	1600.0000 (1500.0000 - 1900.0000)	1700.0000 (1450.0000 - 2025.0000)	1600.0000 (1450.0000 - 1950.0000)	1600.0000 (1450.0000 - 1950.0000)	Kruskal-Wallis	0.485908	0.718829
77	Factor-VII	RBM	0/180	0	TRUE	0	0	0	0	471.5000 (361.3750 - 541.8750)	522.7500 (380.6250 - 592.7500)	454.0000 (376.0000 - 534.5000)	428.0000 (337.0000 - 500.5000)	Kruskal-Wallis	0.482408	0.718829
78	HMGB1	RBM	1/180	0.01	TRUE	1	0	0	0	1.8796 (1.1208 - 3.0055)	0.9119 (0.6554 - 1.4320)	1.2154 (0.8280 - 1.4301)	1.1457 (0.7892 - 1.5216)	Kruskal-Wallis	0.49183	0.718829
79	ApoH	RBM	0/180	0	TRUE	0	0	0	0	291250.0000 (252000.0000 - 308875.0000)	310500.0000 (259625.0000 - 338000.0000)	269000.0000 (237750.0000 - 312250.0000)	263000.0000 (231000.0000 - 305500.0000)	Kruskal-Wallis	0.500918	0.718959
80	BDNF	RBM	0/180	0	TRUE	0	0	0	0	21.0000 (18.5000 - 25.2500)	22.0000 (20.6250 - 29.3750)	21.5000 (17.5000 - 25.0000)	20.0000 (17.5000 - 25.5000)	Kruskal-Wallis	0.504533	0.718959
81	TIMP-1	RBM	0/180	0	TRUE	0	0	0	0	184.5000 (163.0000 - 211.1250)	194.7500 (168.7500 - 219.2500)	186.5000 (166.7500 - 209.5000)	192.0000 (164.0000 - 232.0000)	Kruskal-Wallis	0.524861	0.73748
82	IL13Ra1	Aushon	0/180	0	TRUE	0	0	0	0	3.9102 (2.8053 - 6.2150)	4.4748 (2.5828 - 5.9015)	3.4531 (2.1223 - 6.0467)	3.2224 (2.0460 - 4.9115)	Kruskal-Wallis	0.530468	0.73748
83	IL-3	RBM	0/180	0	TRUE	0	0	0	0	0.1625 (0.1066 - 0.2025)	0.1075 (0.0696 - 0.1625)	0.1250 (0.0875 - 0.1800)	0.1250 (0.0900 - 0.2050)	Kruskal-Wallis	0.54792	0.752565
84	TBG	RBM	0/180	0	TRUE	0	0	0	0	55000.0000 (48125.0000 - 63250.0000)	49250.0000 (44375.0000 - 63125.0000)	50000.0000 (42500.0000 - 58750.0000)	52500.0000 (45000.0000 - 62000.0000)	ANOVA	0.554784	0.752921
85	CD40	RBM	0/180	0	TRUE	0	0	0	0	0.6900 (0.6250 - 0.8250)	0.8975 (0.8025 - 0.9925)	0.7900 (0.6850 - 0.9525)	0.8100 (0.6400 - 0.9350)	Kruskal-Wallis	0.595874	0.772118
86	PARC	RBM	2/180	0.01	TRUE	0	0	0	2	30.5000 (27.6250 - 36.0000)	29.7500 (25.6250 - 34.3750)	28.5000 (22.0000 - 34.5000)	28.5000 (21.7500 - 35.2500)	Kruskal-Wallis	0.590336	0.772118
87	TNF-alpha	RBM	18/180	0.1	TRUE	3	1	10	4	0.0032 (0.0024 - 0.0055)	0.0047 (0.0030 - 0.0058)	0.0047 (0.0032 - 0.0058)	0.0040 (0.0026 - 0.0058)	ANOVA	0.596021	0.772118
88	SP-D	Aushon	0/180	0	TRUE	0	0	0	0	0.0880 (0.0710 - 0.0985)	0.0830 (0.0677 - 0.1036)	0.0884 (0.0710 - 0.1084)	0.0903 (0.0694 - 0.1195)	ANOVA	0.59169	0.772118
89	EGF	RBM	0/180	0	TRUE	0	0	0	0	0.1175 (0.0836 - 0.1462)	0.1703 (0.1180 - 0.2117)	0.1365 (0.1047 - 0.1827)	0.1450 (0.0910 - 0.2030)	ANOVA	0.624691	0.774074
90	G-CSF	RBM	5/180	0.03	TRUE	1	0	4	0	0.0061 (0.0052 - 0.0075)	0.0079 (0.0063 - 0.0101)	0.0068 (0.0050 - 0.0091)	0.0069 (0.0052 - 0.0091)	Kruskal-Wallis	0.621526	0.774074
91	Insulin	RBM	0/180	0	TRUE	0	0	0	0	0.0028 (0.0024 - 0.0042)	0.0029 (0.0020 - 0.0038)	0.0035 (0.0025 - 0.0046)	0.0032 (0.0024 - 0.0048)	Kruskal-Wallis	0.604738	0.774074
92	Myoglobin	RBM	0/180	0	TRUE	0	0	0	0	21.0000 (15.2500 - 24.0000)	16.0000 (13.8750 - 21.7500)	16.0000 (11.7500 - 21.0000)	16.0000 (12.0000 - 24.5000)	Kruskal-Wallis	0.616228	0.774074
93	Erythropoietin	RBM	74/180	0.41	TRUE	11	3	36	24	0.0100 (0.0054 - 0.0250)	0.0130 (0.0099 - 0.0150)	0.0140 (0.0060 - 0.0265)	0.0175 (0.0100 - 0.0280)	Kruskal-Wallis	0.647929	0.794236
94	ApoC3	RBM	0/180	0	TRUE	0	0	0	0	181750.0000 (150500.0000 - 230625.0000)	157250.0000 (128875.0000 - 244750.0000)	166000.0000 (131250.0000 - 206500.0000)	161000.0000 (135500.0000 - 214500.0000)	Kruskal-Wallis	0.694217	0.828717
95	IgM	RBM	0/180	0	TRUE	0	0	0	0	985000.0000 (836250.0000 - 1450000.0000)	982500.0000 (508750.0000 - 2162500.0000)	1150000.0000 (822500.0000 - 1725000.0000)	1100000.0000 (705000.0000 - 1550000.0000)	ANOVA	0.712406	0.828717
96	PAI-1	RBM	0/180	0	TRUE	0	0	0	0	209.2500 (177.6250 - 256.0000)	228.0000 (187.6250 - 258.5000)	230.0000 (192.5000 - 254.5000)	228.0000 (188.5000 - 275.0000)	ANOVA	0.709088	0.828717
97	P-Selectin	Aushon	0/180	0	TRUE	0	0	0	0	195.0782 (165.7113 - 233.5320)	250.4301 (218.3412 - 341.7076)	275.7719 (221.8027 - 339.1985)	278.0954 (228.7431 - 337.6402)	Kruskal-Wallis	0.71127	0.828717
98	TIMP2	Aushon	0/180	0	TRUE	0	0	0	0	150.3245 (132.4404 - 162.0916)	133.3506 (107.6690 - 142.9374)	127.7958 (116.7872 - 143.8650)	127.6130 (115.4363 - 145.0807)	Kruskal-Wallis	0.698763	0.828717
99	ANG2	RBM	0/180	0	TRUE	0	0	0	0	2.0250 (1.4625 - 2.3375)	1.6250 (1.2125 - 3.2500)	1.7000 (1.3750 - 2.3750)	1.7500 (1.4500 - 2.5000)	ANOVA	0.747307	0.85301
100	Angiotensinogen	RBM	2/180	0.01	TRUE	0	1	1	0	61.2500 (13.8750 - 273.7500)	46.0000 (12.5000 - 529.0000)	86.0000 (10.0000 - 307.7500)	73.5000 (27.0000 - 318.5000)	Kruskal-Wallis	0.748254	0.85301
101	Osteopontin	RBM	0/180	0	TRUE	0	0	0	0	11.7500 (9.5125 - 15.3750)	8.4250 (7.1625 - 9.6000)	9.4500 (6.8500 - 12.0000)	9.4500 (6.9000 - 13.0000)	ANOVA	0.766957	0.865674
102	I-309	RBM	27/180	0.15	TRUE	7	2	8	10	0.0600 (0.0300 - 0.1255)	0.1675 (0.0346 - 0.2097)	0.1080 (0.0467 - 0.3142)	0.0585 (0.0390 - 0.1153)	Kruskal-Wallis	0.796579	0.890294
103	IL-18	RBM	0/180	0	TRUE	0	0	0	0	0.2645 (0.2089 - 0.3301)	0.2405 (0.2288 - 0.2994)	0.2755 (0.2245 - 0.3475)	0.2665 (0.2280 - 0.3400)	Kruskal-Wallis	0.841555	0.930961
104	SHBG	RBM	0/180	0	TRUE	0	0	0	0	0.0590 (0.0389 - 0.0710)	0.0502 (0.0401 - 0.0658)	0.0515 (0.0385 - 0.0670)	0.0515 (0.0410 - 0.0690)	ANOVA	0.857464	0.930961
105	GROg	Aushon	0/180	0	TRUE	0	0	0	0	1.2628 (0.9537 - 1.6020)	1.3290 (1.0591 - 1.5356)	1.2921 (1.0303 - 1.6053)	1.4364 (1.0105 - 1.7774)	Kruskal-Wallis	0.856288	0.930961
106	IL23	Aushon	71/180	0.39	TRUE	12	4	29	26	0.0373 (0.0132 - 0.0968)	0.0345 (0.0204 - 0.0469)	0.0388 (0.0179 - 0.2792)	0.0516 (0.0163 - 0.1196)	Kruskal-Wallis	0.869819	0.935465
107	TSH	RBM	0/180	0	TRUE	0	0	0	0	0.0014 (0.0011 - 0.0019)	0.0013 (0.0008 - 0.0022)	0.0011 (0.0008 - 0.0017)	0.0011 (0.0006 - 0.0018)	Kruskal-Wallis	0.879719	0.937271
108	SGOT	RBM	0/180	0	TRUE	0	0	0	0	2775.0000 (2400.0000 - 3237.5000)	2525.0000 (2375.0000 - 2787.5000)	2600.0000 (2125.0000 - 3075.0000)	2550.0000 (2100.0000 - 2850.0000)	Kruskal-Wallis	0.91695	0.967892
109	RANTES	RBM	0/180	0	TRUE	0	0	0	0	22.2500 (19.0000 - 29.5000)	21.5000 (17.0000 - 29.8750)	22.0000 (16.5000 - 28.2500)	22.5000 (16.5000 - 29.5000)	Kruskal-Wallis	0.93332	0.976133
110	IL-4	RBM	25/180	0.14	TRUE	2	2	12	9	0.0350 (0.0260 - 0.0442)	0.0365 (0.0284 - 0.0447)	0.0330 (0.0250 - 0.0442)	0.0357 (0.0240 - 0.0547)	Kruskal-Wallis	0.966152	0.989072
111	IP10	RBM	0/180	0	TRUE	0	0	0	0	0.2035 (0.1556 - 0.2537)	0.1943 (0.1549 - 0.2274)	0.1845 (0.1525 - 0.2760)	0.1725 (0.1395 - 0.2780)	Kruskal-Wallis	0.960767	0.989072
112	MCP-1	RBM	0/180	0	TRUE	0	0	0	0	0.5202 (0.3812 - 0.5944)	0.5737 (0.4754 - 0.6486)	0.5330 (0.3870 - 0.6820)	0.5330 (0.4320 - 0.7195)	Kruskal-Wallis	0.971979	0.989072
113	MIP-1beta	RBM	0/180	0	TRUE	0	0	0	0	0.2458 (0.1930 - 0.3236)	0.2592 (0.2172 - 0.2999)	0.2580 (0.2050 - 0.3623)	0.2820 (0.2110 - 0.3690)	Kruskal-Wallis	0.984785	0.989072
114	IGFBP3	Aushon	0/180	0	TRUE	0	0	0	0	1288.2933 (1115.6448 - 1521.6637)	1006.7289 (946.3045 - 1339.6711)	1088.1354 (914.9782 - 1337.4471)	1083.4688 (918.1889 - 1458.9646)	Kruskal-Wallis	0.989072	0.989072
115	ACTH	RBM	38/180	0.21	FALSE	8	5	15	10	0.7575 (0.3775 - 1.2375)	1.0000 (0.2800 - 1.2500)	0.5800 (0.2350 - 1.0513)	0.4050 (0.1510 - 1.0675)	-	-	-
116	IL-6	RBM	66/180	0.37	FALSE	26	3	26	11	0.0022 (0.0020 - 0.0027)	0.0030 (0.0015 - 0.0032)	0.0024 (0.0017 - 0.0041)	0.0034 (0.0020 - 0.0059)	-	-	-
117	IGF-1	RBM	75/180	0.42	FALSE	11	5	34	25	9.3000 (4.9000 - 14.5000)	4.7000 (3.8000 - 9.9500)	8.1000 (4.9000 - 18.0000)	12.5000 (5.8250 - 35.1250)	-	-	-
118	IL-11	RBM	97/180	0.54	FALSE	17	8	40	32	0.0985 (0.0675 - 0.2235)	0.1213 (0.1114 - 0.1469)	0.1170 (0.0742 - 0.1885)	0.0940 (0.0590 - 0.1945)	-	-	-
119	TNF-beta	RBM	106/180	0.59	FALSE	14	9	46	37	0.0075 (0.0046 - 0.0097)	0.0068 (0.0068 - 0.0068)	0.0091 (0.0068 - 0.0097)	0.0072 (0.0056 - 0.0098)	-	-	-
120	GM-CSF	RBM	108/180	0.6	FALSE	19	8	49	32	0.0087 (0.0087 - 0.0145)	0.0144 (0.0092 - 0.0158)	0.0110 (0.0076 - 0.0160)	0.0130 (0.0076 - 0.0160)	-	-	-
121	IFNg	RBM	108/180	0.6	FALSE	8	10	48	42	0.0014 (0.0014 - 0.0014)	0.0018 (0.0014 - 0.0024)	0.0014 (0.0012 - 0.0021)	0.0014 (0.0014 - 0.0021)	-	-	-
122	IL-17E	RBM	120/180	0.67	FALSE	22	8	50	40	0.0091 (0.0074 - 0.0130)	0.0086 (0.0063 - 0.0110)	0.0096 (0.0074 - 0.0110)	0.0110 (0.0063 - 0.0140)	-	-	-
123	NrCAM	RBM	120/180	0.67	FALSE	10	11	52	47	0.1708 (0.1038 - 0.2300)	0.1825 (0.1525 - 0.1962)	0.1425 (0.1040 - 0.2345)	0.1245 (0.1100 - 0.1719)	-	-	-
124	IgE	RBM	130/180	0.72	FALSE	25	9	50	46	3.9000 (2.6000 - 5.1000)	36.0000 (16.5000 - 76.0000)	18.0000 (4.9000 - 41.5000)	14.0000 (6.5250 - 52.2500)	-	-	-
125	MMP-2	RBM	129/180	0.72	FALSE	25	11	50	43	2.9000 (2.9000 - 2.9000)	1.6000 (1.6000 - 1.7500)	2.1000 (1.6000 - 3.3500)	2.7000 (1.6750 - 3.4000)	-	-	-
126	SPC	Aushon	129/180	0.72	FALSE	24	9	50	46	5.4966 (2.7673 - 13.0638)	4.7312 (3.2166 - 15.7715)	4.8350 (1.6679 - 13.5466)	2.3869 (1.6395 - 4.0264)	-	-	-
127	MMP-9	RBM	131/180	0.73	FALSE	24	13	55	39	6.6000 (6.6000 - 6.6000)	2.8000 (2.8000 - 2.8000)	5.2750 (3.6250 - 6.6000)	3.9000 (3.0750 - 6.3500)	-	-	-
128	Glucagon	RBM	135/180	0.75	FALSE	30	8	57	40	NA ( NA - NA)	0.0560 (0.0560 - 0.0635)	0.0610 (0.0560 - 0.0750)	0.0750 (0.0560 - 0.0820)	-	-	-
129	TGF-beta-3	RBM	145/180	0.81	FALSE	25	11	62	47	0.0205 (0.0190 - 0.0650)	0.0230 (0.0170 - 0.0505)	0.0190 (0.0160 - 0.0275)	0.0235 (0.0120 - 0.0435)	-	-	-
130	Lymphotactin	RBM	161/180	0.89	FALSE	28	14	68	51	0.0685 (0.0548 - 0.0823)	NA ( NA - NA)	0.0630 (0.0615 - 0.0880)	0.0880 (0.0800 - 0.1065)	-	-	-
131	Epiregulin	Aushon	162/180	0.9	FALSE	28	13	65	56	12.1629 (6.0943 - 18.2314)	0.0020 (0.0020 - 0.0020)	0.0028 (0.0011 - 0.0105)	0.0073 (0.0050 - 0.0598)	-	-	-
132	FGF-basic	RBM	164/180	0.91	FALSE	29	13	66	56	0.0190 (0.0190 - 0.0190)	0.1445 (0.1445 - 0.1445)	0.0300 (0.0190 - 0.0440)	0.0440 (0.0350 - 0.0440)	-	-	-
133	FGF-4	RBM	166/180	0.92	FALSE	28	13	67	58	0.7395 (0.4443 - 1.0348)	0.3415 (0.3415 - 0.3415)	0.1515 (0.0592 - 1.0006)	0.2765 (0.2263 - 0.3915)	-	-	-
134	Secretin	RBM	169/180	0.94	FALSE	28	13	70	58	7.3000 (4.2000 - 10.4000)	0.1600 (0.1600 - 0.1600)	1.5000 (1.0300 - 1.8500)	0.8400 (0.5650 - 2.2200)	-	-	-
135	IL-2	RBM	174/180	0.97	FALSE	28	14	73	59	0.0150 (0.0130 - 0.0170)	NA ( NA - NA)	0.0130 (0.0120 - 0.0140)	0.0094 (0.0087 - 0.0102)	-	-	-
136	MCP-3	RBM	175/180	0.97	FALSE	29	14	72	60	0.0510 (0.0510 - 0.0510)	NA ( NA - NA)	0.0630 (0.0322 - 0.0865)	0.0027 (0.0027 - 0.0027)	-	-	-
137	Calbindin	RBM	176/180	0.98	FALSE	28	14	74	60	149.7750 (78.6625 - 220.8875)	NA ( NA - NA)	6.0500 (6.0500 - 6.0500)	1.5000 (1.5000 - 1.5000)	-	-	-
138	TF	RBM	179/180	0.99	FALSE	30	14	74	61	NA ( NA - NA)	NA ( NA - NA)	2.9000 (2.9000 - 2.9000)	NA ( NA - NA)	-	-	-
139	Endothelin-1	RBM	180/180	1	FALSE	30	14	75	61	NA ( NA - NA)	NA ( NA - NA)	NA ( NA - NA)	NA ( NA - NA)	-	-	-
140	IL-12p70	RBM	180/180	1	FALSE	30	14	75	61	NA ( NA - NA)	NA ( NA - NA)	NA ( NA - NA)	NA ( NA - NA)	-	-	-
141	IL-17A	Aushon	180/180	1	FALSE	30	14	75	61	NA ( NA - NA)	NA ( NA - NA)	NA ( NA - NA)	NA ( NA - NA)	-	-	-
142	TSLP	Aushon	180/180	1	FALSE	30	14	75	61	NA ( NA - NA)	NA ( NA - NA)	NA ( NA - NA)	NA ( NA - NA)	-	-	-
